# Supplementary material for: Illness progression in chronic fatigue syndrome: a shifting immune baseline
Source: BMC Immunol. 2016 Mar 10;17:3. doi: 10.1186/s12865-016-0142-3 (PMC4785654; doi:10.1186/s12865-016-0142-3)
Supplement: Additional file 1: Tables S1, S2, S3. — Supplemental tables containing summary statistics of the data collected in each cohort segment, group-wise comparative statistics and normalization constants for each cytokine species. Table S4. contains Spearman correlation and corresponding null probability values for pair-wise correlation of the Multidimensional Fatigue Inventory (MFI) with IL-1α, IL-6 and IL-8 levels in subjects older than 18 years of age. Table S5 contains the performance of classification based on IL-1α, IL-6 and IL-8 levels where the relative contribution of each cytokine is adjusted on the basis of duration of illness only as described in Additional file 4: Figure S2. (XLS 51 kb) [file 12865_2016_142_MOESM1_ESM.xls]

## Sheet: Table S1a
Table S1a. Median and median absolute deviation from median (MADM) for demographic variables and untransformed raw cytokine expression values in health controls (HC) and ME/CFS for each age group
	Median (MADM)		Age <=18 yrs		18< Age <= 50 yrs		Age > 50 yrs *
			HC (n = 24)	CFS/ME (n = 18)	HC (n = 21)	CFS/ME (n = 22)	HC (n = 28)	CFS/ME (n = 28)
	Age	(years)	16.00 (1.00)	16.00 (1.00)	50.00 (0.00)	43.00 (4.00)	55.00 (1.50)	59.00 (5.50)
	BMI	(lb/in2)	21.90 (3.35)	23.40 (3.40)	26.30 (3.10)	24.20 (2.65)	25.85 (2.55)	24.00 (2.75)
	Duration of Illness	(years)	NA	2.00 (0.00)	NA	6.50 (5.50)	NA	8.50 (4.50)
	IL-1a	(pg/ml)	4.36 (2.91)	5.43 (2.76)	2.52 (2.39)	4.06 (2.10)	2.38 (1.36)	3.45 (1.90)
	IL-1b	(pg/ml)	23.25 (9.99)	22.76 (3.80)	6.95 (4.32)	14.36 (8.72)	6.07 (2.43)	8.93 (7.30)
	IL-2	(pg/ml)	1.50 (0.53)	13.29 (13.28)	2.57 (0.94)	4.82 (3.17)	2.40 (0.35)	2.75 (1.69)
	IL-4	(pg/ml)	1.96 (0.52)	2.31 (0.28)	0.88 (0.52)	1.94 (0.99)	0.45 (0.23)	1.33 (0.79)
	IL-5	(pg/ml)	7.80 (2.03)	4.66 (0.46)	3.46 (0.80)	6.64 (1.39)	3.70 (0.71)	7.05 (1.55)
	IL-6	(pg/ml)	2.81 (1.93)	4.46 (3.63)	3.20 (1.55)	5.88 (2.14)	3.31 (1.10)	6.11 (3.35)
	IL-8	(pg/ml)	4.52 (2.32)	54.64 (47.21)	16.59 (8.46)	5.47 (3.27)	14.57 (4.94)	9.49 (5.58)
	IL-10	(pg/ml)	13.04 (3.85)	16.70 (6.59)	7.03 (3.10)	5.49 (3.07)	3.02 (1.25)	3.77 (1.46)
	IL-12p70	(pg/ml)	7.27 (4.76)	6.29 (3.65)	2.29 (0.78)	4.42 (1.56)	2.06 (0.35)	4.52 (2.86)
	IL-13	(pg/ml)	2.43 (0.54)	3.23 (1.05)	0.47 (0.08)	0.39 (0.14)	0.45 (0.02)	0.43 (0.16)
	IL-15	(pg/ml)	15.64 (6.89)	32.72 (20.17)	19.98 (14.38)	13.54 (5.31)	26.78 (8.73)	12.03 (6.27)
	IL-17	(pg/ml)	1.00 (0.99)	2.16 (1.49)	1.78 (1.47)	6.61 (3.62)	2.80 (1.37)	3.64 (2.93)
	IL-23	(pg/ml)	5329.60 (3731.60)	542.12 (385.45)	175.09 (162.85)	97.88 (29.32)	88.71 (70.58)	80.39 (12.51)
	IFNg	(pg/ml)	1.51 (0.38)	1.28 (0.16)	3.62 (3.05)	2.78 (2.44)	2.51 (1.69)	2.50 (2.49)
	TNFa	(pg/ml)	8.45 (2.52)	8.70 (4.18)	6.35 (1.82)	7.57 (4.23)	6.59 (2.06)	6.26 (4.29)
	TNFb	(pg/ml)	3.39 (3.38)	0.00 (2.11)	2.64 (1.58)	5.99 (3.58)	1.97 (1.25)	7.48 (3.46)
	*n=28 of 47 HC to match CFS/ME age and BMI

## Sheet: Table S1b
Table S1b. Mean and standard deviation (std dev.) for demographic variables and untransformed raw cytokine expression values in health controls (HC) and ME/CFS for each age group.
	Mean (Std Dev.)		Age <=18 yrs		18< Age <= 50 yrs		Age > 50 yrs *
			HC (n = 24)	CFS/ME (n = 18)	HC (n = 21)	CFS/ME (n = 22)	HC (n = 28)	CFS/ME (n = 28)
	Age	(years)	16.33 (1.25)	15.78 (1.69)	47.38 (4.08)	40.82 (6.17)	54.93 (1.96)	60.21 (6.66)
	BMI	(lb/in2)	23.41 (4.52)	23.67 (4.56)	28.04 (4.66)	26.33 (6.62)	25.98 (4.26)	26.12 (6.26)
	Duration of Illness	(years)	NA	2.00 (0.00)	NA	7.09 (6.00)	NA	10.64 (7.74)
	IL-1a	(pg/ml)	5.82 (4.23)	23.04 (59.95)	4.73 (6.24)	6.32 (8.31)	3.55 (4.47)	6.58 (9.66)
	IL-1b	(pg/ml)	50.56 (64.31)	31.11 (22.02)	31.34 (65.25)	28.30 (53.68)	14.35 (15.05)	51.61 (96.19)
	IL-2	(pg/ml)	5.98 (10.55)	26.23 (29.65)	6.46 (11.67)	9.57 (17.83)	5.43 (12.52)	12.27 (33.01)
	IL-4	(pg/ml)	2.57 (2.16)	2.16 (0.45)	6.03 (11.67)	8.42 (29.45)	1.37 (1.86)	11.33 (36.05)
	IL-5	(pg/ml)	7.88 (2.79)	6.90 (4.83)	6.87 (11.22)	6.64 (3.97)	5.69 (5.96)	14.95 (29.26)
	IL-6	(pg/ml)	10.72 (15.91)	34.51 (45.05)	9.74 (21.77)	7.27 (5.32)	5.81 (5.65)	20.39 (47.79)
	IL-8	(pg/ml)	37.61 (92.38)	177.09 (173.55)	23.35 (23.67)	18.30 (39.44)	20.33 (15.66)	18.62 (22.77)
	IL-10	(pg/ml)	19.03 (17.07)	23.67 (17.69)	12.50 (17.80)	7.37 (5.97)	5.59 (6.40)	6.58 (9.80)
	IL-12p70	(pg/ml)	16.54 (21.24)	18.91 (29.46)	9.97 (25.80)	8.02 (11.81)	3.70 (5.18)	11.06 (21.42)
	IL-13	(pg/ml)	2.65 (1.24)	3.94 (2.70)	1.30 (1.58)	1.44 (1.96)	0.49 (0.12)	0.72 (0.82)
	IL-15	(pg/ml)	23.23 (17.88)	34.92 (24.00)	51.91 (80.16)	20.46 (32.67)	44.46 (44.20)	29.92 (39.37)
	IL-17	(pg/ml)	1.74 (2.02)	3.93 (5.21)	4.33 (4.61)	12.30 (13.15)	10.73 (32.48)	5.61 (7.29)
	IL-23	(pg/ml)	14077.00 (13724.00)	19798.00 (33373.00)	1095.90 (2171.00)	4095.50 (16910.00)	564.99 (1043.30)	476.62 (1303.70)
	IFNg	(pg/ml)	2.25 (2.18)	1.60 (0.83)	30.19 (52.07)	11.27 (30.83)	9.30 (14.58)	17.19 (36.59)
	TNFa	(pg/ml)	15.10 (15.40)	16.99 (21.15)	36.93 (74.16)	16.92 (37.09)	13.78 (13.40)	28.59 (50.03)
	TNFb	(pg/ml)	11.42 (25.88)	3.50 (2.90)	18.93 (47.89)	13.74 (27.75)	5.87 (7.83)	18.88 (35.21)
	*n=28 of 47 HC to match CFS/ME age and BMI

## Sheet: Table S2
Table S2. Significance of change in log2 transformed cytokine expression from healthy control (HC) to ME/CFS in each age and duration of illness group
		Age ≤ 18 yrs			18< Age ≤ 50 yrs			Age > 50 yrs *
		p t-test	p ranksum		p t-test	p ranksum		p t-test	p ranksum
	BMI	0.8594	0.9291		0.3449	0.0867		0.9246	0.5879
	IL-1a	0.144	0.6565		0.044	0.2385		0.1463	0.0689
	IL-1b	0.7881	0.6842		0.3726	0.2291		0.2331	0.2617
	IL-2	0.2631	0.0729		0.2983	0.4587		0.4306	0.8249
	IL-4	0.9207	0.4233		0.3934	0.1062		0.0143	0.0031
	IL-5	0.1104	0.0262		0.6873	0.0867		0.0057	0.0001
	IL-6	0.1531	0.2801		0.102	0.0231		0.0284	0.0754
	IL-8	0.0001	0.0002		0.0866	0.0203		0.0365	0.0232
	IL-10	0.3304	0.3945		0.1538	0.2108		0.7053	0.5175
	IL-12p70	0.9383	0.9493		0.9661	0.2198		0.0215	0.0179
	IL-13	0.0734	0.0711		0.6875	0.1517		0.7482	0.3806
	IL-15	0.0957	0.118		0.4448	0.0597		0.0118	0.0028
	IL-17	0.0374	0.1208		0.0975	0.0238		0.1805	0.6288
	IL-23	0.0119	0.0298		0.9006	0.9322		0.7596	0.9935
	IFNg	0.3381	0.4234		0.0218	0.0666		0.3901	0.6052
	TNFa	0.9225	0.7701		0.3401	0.9322		0.8366	0.4659
	TNFb	0.5845	0.7693		0.17	0.0335		0.0393	0.0108

## Sheet: Table S3
Table S3. Parameters for Z score transformation based on mu and sigma all healthy controls (HC) only and applied to log2 concentration for each cytokine in all subjects alike
	Cytokine		μ	σ
	IL-1a	(pg/ml)	0.7099	2.9507
	IL-1b	(pg/ml)	3.5425	1.6635
	IL-2	(pg/ml)	1.3464	1.9263
	IL-4	(pg/ml)	0.0804	1.8165
	IL-5	(pg/ml)	2.3576	0.951
	IL-6	(pg/ml)	1.7768	1.8665
	IL-8	(pg/ml)	3.5769	1.619
	IL-10	(pg/ml)	2.6936	1.4407
	IL-12p70	(pg/ml)	1.8913	1.7926
	IL-13	(pg/ml)	-0.2754	1.2643
	IL-15	(pg/ml)	4.5262	1.758
	IL-17	(pg/ml)	0.5729	3.1471
	IL-23	(pg/ml)	8.9574	3.4716
	IFNg	(pg/ml)	1.2991	2.7805
	TNFa	(pg/ml)	3.2136	1.3534
	TNFb	(pg/ml)	0.9463	2.9009

## Sheet: Table S4
Table S4. Spearman correlation coefficient * and null probability ( )** for cytokines IL-1α, IL-6 and IL-8 against Multidimensional Fatigue Inventory (MFI) components in subjects older than 18 years of age.
		IL-1α	IL-6	IL-8
	18 yrs < Age
	General Fatigue	0.23 (0.14)	-0.24 (0.13)	-0.05 (0.78)
	Physical Fatigue	0.17 (0.28)	-0.23 (0.15)	-0.06 (0.71)
	Mental Fatigue	0.03 (0.87)	-0.05 (0.75)	0.04 (0.82)
	Reduced Activity	0.16 (0.31)	-0.07 (0.65)	-0.08 (0.61)
	Reduced Motivation	0.11 (0.51)	-0.06 (0.69)	0.07 (0.68)
	18 yrs< Age <= 50 yrs
	General Fatigue	0.44 (0.07)	-0.17 (0.50)	0.44 (0.07)
	Physical Fatigue	0.54 (0.02)	-0.11 (0.67)	0.35 (0.15)
	Mental Fatigue	0.38 (0.12)	-0.05 (0.83)	0.15 (0.56)
	Reduced Activity	0.32 (0.20)	-0.05 (0.84)	0.37 (0.13)
	Reduced Motivation	0.45 (0.06)	-0.08 (0.76)	0.35 (0.16)
	50 yrs < Age
	General Fatigue	-0.01 (0.96)	-0.26 (0.24)	-0.39 (0.07)
	Physical Fatigue	-0.05 (0.82)	-0.30 (0.17)	-0.41 (0.06)
	Mental Fatigue	-0.19 (0.40)	-0.19 (0.41)	-0.03 (0.90)
	Reduced Activity	0.06 (0.80)	-0.18 (0.43)	-0.41 (0.06)
	Reduced Motivation	0.01 (0.96)	-0.14 (0.54)	-0.20 (0.37)
	* Significant R vaues (p<0.05) indicated in red font, marginally significant (0.05 ≤p<0.10) indicated in blue font
	** Null probability based on an asymptotic normal distribution of R values

## Sheet: Table_S5
Table S5. Evaluation of classification protocol based solely on duration of illness (Figure S2) compared to optimal sub-group tuning
	Subject sub-group	Classification based on IL-1a, IL-6, IL-8 **
		Optimal tuning (all covariates; ref. table 3)	Tuning for duration of illness Only **
	(a) Training Set: Age <=18 yrs
	Correct Rate	0.881	0.7955
	Error Rate	0.119	0.2045
	Sensitivity	0.8889	0.7917
	Specificity	0.875	0.8
	Positive Predictive Value	0.8421	0.8261
	Negative Predictive Value	0.913	0.7619
	(b) Training Set: 18< Age <= 50 yrs
	Correct Rate	0.7674	0.4651
	Error Rate	0.2326	0.5349
	Sensitivity	0.7727	0.5238
	Specificity	0.7619	0.4091
	Positive Predictive Value	0.7727	0.4583
	Negative Predictive Value	0.7619	0.4737
	(c) Training Set: Age > 50 yrs *
	Correct Rate	0.75	0.625
	Error Rate	0.25	0.375
	Sensitivity	0.75	0.6429
	Specificity	0.75	0.6071
	Positive Predictive Value	0.75	0.6207
	Negative Predictive Value	0.75	0.6296
	(d) All subjects
	Correct Rate	0.6296	0.6294
	Error Rate	0.3704	0.3706
	Sensitivity	0.6286	0.6575
	Specificity	0.6304	0.6
	Positive Predictive Value	0.5641	0.6316
	Negative Predictive Value	0.6905	0.6269
	* n=28 of 47 HC to match CFS/ME age and BMI
	** Coefficients predicted from illness duration alone
