# Supplementary material for: Illness progression in chronic fatigue syndrome: a shifting immune baseline
Source: BMC Immunol. 2016 Mar 10;17:3. doi: 10.1186/s12865-016-0142-3 (PMC4785654; doi:10.1186/s12865-016-0142-3)
Supplement: Additional file 3: Table S6. — Supplemental table containing the full data set used in this work including subject age, body mass index (BMI), diagnostic class (i.e. ME/CFS or control), cohort reference and illness duration as well as the normalized and coded values for each cytokine species measured in each subject. Table S7. Supplemental table containing symptom severity based on the Multidimensional Fatigue Inventory (MFI) for all ME/CFS subjects aged 18 years and older. (XLS 86 kb) [file 12865_2016_142_MOESM3_ESM.xls]

## Sheet: Supplemental table S6
Table S6. Table of raw data used for classification. All cytokine levels have been Log2 transformed and z-score normalized
Set ID	LabIDnumber	Subject index	Diagnosis 0=HC, 1=CFS	Age	BMI	Duration of illness	IL1a	IL1b	IL2	IL4	IL5	IL6	IL8	IL10	IL12p70	IL13	IL15	IL17	IL23	IFNg	TNFa	TNFb
3	255805	1	1	51	21	3	-0.11475	-0.44799	-0.12114	0.38043	0.078911	0.20061	-0.070234	-1.237	-0.16753	-1.337	-1.4318	-0.94335	-0.81964	-1.0749	-1.5203	0.49851
3	255846	2	1	47	22	18	0.23371	-1.4441	-0.69077	-0.59319	0.7248	0.036771	-0.6831	-1.2404	0.016292	-1.346	-1.1887	-2.2931	-0.83163	-2.8567	-0.97924	0.10877
3	255950	3	1	43	29	2	0.32222	2.7123	2.6506	3.8988	0.31124	0.40165	2.2394	-1.1433	1.3294	-1.2553	1.6192	0.36234	-0.81515	2.1316	3.1839	2.1179
3	256038	4	1	57	22	4	-0.37059	-0.24591	-0.328	1.1589	-0.003806	-0.085052	-0.68118	-1.5266	-0.64473	-0.77208	-0.95014	-0.26691	-0.82084	0.34126	-0.42139	0.21247
3	256044	5	1	49	19	10	0.11786	0.29822	0.17756	0.35874	0.39871	0.3241	-1.0815	-0.93421	-0.24855	-1.0335	-0.22698	-0.24694	0.11756	0.19163	0.38346	0.53344
3	256071	6	1	52	24	2	0.32798	-1.2011	-0.79983	0.22636	0.5837	1.3124	-0.25289	-2.1379	0.57168	-1.337	-1.2264	-0.26034	-0.79154	-0.86451	-2.3337	0.766
3	256095	7	1	54	27	13	-0.071715	1.1384	0.27728	0.66157	0.43481	0.096061	1.5224	-0.99274	-0.49458	-1.289	-0.21158	0.43593	-0.81522	0.81494	1.0228	0.94537
3	256119	8	1	60	22	11	0.3688	2.6711	2.1902	3.2091	0.49044	1.4325	1.1802	0.28349	1.0109	-0.69082	1.453	-0.26691	-0.61106	1.9706	2.4835	1.7933
3	256302	9	1	54	17	5	0.59361	1.7534	1.3281	1.9507	0.35906	1.3896	0.20012	-0.44467	1.2177	-0.9229	1.0745	0.091966	-0.61672	1.0125	2.1499	1.4507
3	256420	10	1	58	19	13	0.27158	-0.27628	-0.14364	0.13929	1.4711	0.32876	-0.047499	-0.96011	-0.38192	-1.289	-0.75601	0.62889	-0.80529	-0.028759	-0.41663	0.46588
3	256457	11	1	47	42	10	0.058624	0.14653	-0.028744	0.59448	1.7947	0.56322	-0.70606	-0.080319	0.18606	-1.3326	-0.14248	0.7206	-0.76127	-0.54546	-0.17244	0.42313
3	256505	12	1	38	23	3	0.43791	1.2797	0.84113	1.2007	0.68453	0.43223	-0.0038101	-0.53383	0.29694	-1.2805	0.35943	1.2288	-0.64758	0.69957	1.2271	1.0624
3	256601	13	1	35	25	4	0.46498	1.0151	-0.04577	1.305	1.7973	0.8732	2.1784	-0.22071	0.28203	-0.88929	0.16452	-0.88668	-0.71709	0.9623	0.98701	1.4261
3	256846	14	1	66	NaN	6	1.1443	3.0955	3.179	4.121	5.2195	3.3349	0.87731	2.0517	2.7458	-0.2968	1.1698	0.96012	-0.066259	1.9729	3.2655	2.1693
3	257031	15	1	46	20	15	-0.3412	-0.92593	-0.42742	-0.038725	0.32193	0.24639	-0.8581	-0.69181	-0.0071119	-1.3062	-1.6182	1.0386	-0.75707	-2.8567	-1.2977	-0.22326
3	257109	16	1	56	35	8	0.24461	0.28667	-0.45017	-0.13504	0.69888	1.4375	-0.26744	-0.51904	-0.29554	-1.2066	-0.90767	0.79921	-0.79109	-0.093605	-0.69307	0.75021
3	257113	17	1	47	47	8	0.11786	0.57015	0.44806	0.66937	0.25011	1.627	-0.40796	0.93857	0.67996	-0.59154	-0.20536	0.74399	-0.72151	0.21722	-0.032254	0.34949
3	257129	18	1	64	21	22	0.41428	1.0366	0.7838	0.69388	0.71845	1.9764	0.12179	0.81508	1.7384	-0.66086	0.016029	0.41311	-0.78046	0.95834	0.75527	0.86066
3	257138	19	1	43	24	8	0.49357	-0.43634	-0.41144	-0.12971	0.29841	0.094666	0.2554	-0.89297	-0.40455	-1.2595	-1.0002	0.615	0.45593	0.39106	-0.48285	0.796
3	257149	20	1	55	22	5	0.26684	1.8674	1.4656	1.4021	2.673	0.57269	-0.80531	-1.013	0.47065	-0.6658	0.59972	0.80526	-0.82523	1.0122	1.6057	0.64694
3	257156	21	1	35	29	10	0.039426	-0.3126	-0.79812	-0.41248	0.57015	0.3814	-1.5921	-1.171	0.31452	-0.42964	-0.95235	0.2748	-0.7412	-1.9721	-1.7622	0.58969
3	257197	22	1	63	23	14	0.022023	-2.143	-0.93365	-0.79824	-0.11203	-0.14471	-2.3759	-0.89297	-0.73898	-1.3149	-1.5311	-0.91301	-0.82106	-2.8567	-3.122	0.43252
3	257241	23	1	50	22	13	-0.30586	-0.85848	-0.63511	-0.052248	0.67745	1.0027	-0.83493	-0.042467	0.041614	-0.96073	-1.1146	0.67347	-0.70506	-2.8567	-1.778	0.53665
3	257286	24	1	32	26	1	0.50253	0.10012	0.16726	-0.16221	0.47126	0.54198	-0.20934	-1.2436	-0.49538	-1.337	-0.44577	0.41784	-0.8123	-0.48034	0.25352	0.59922
3	257335	25	1	75	24	7	0.68097	0.50835	-0.53967	0.11627	0.75973	0.65051	0.2311	-0.21811	0.39888	0.058898	-0.078015	0.14501	-0.69542	0.041389	0.41919	0.97252
3	257372	26	1	32	20	9	0.39434	0.62635	0.50794	0.52818	0.53009	0.82108	-0.27605	-0.65081	0.36542	-0.40771	-0.75066	0.44466	-0.61819	0.8014	0.28542	0.70433
3	257381	27	1	68	23	9	0.10681	0.61472	0.50839	1.069	0.13152	0.10132	-0.38518	-0.56464	-1.4424	-0.85081	-0.38767	0.47821	-0.71115	0.57038	0.42344	0.70197
3	257390	28	1	36	23	13	-0.79922	-1.2484	-0.60017	0.34912	0.45391	-0.032372	-0.25812	-1.0367	0.07954	-1.2146	-0.98328	0.49673	-0.81289	-1.0194	-1.0976	0.22239
3	257392	29	1	65	30	7	1.3172	0.94695	0.84581	1.1287	0.47548	0.66022	-0.9946	-0.41812	0.31591	-1.1149	1.0184	1.3467	-0.57715	0.7048	2.002	0.9703
3	257419	30	1	66	40	4	-0.034086	-1.5864	-0.81105	-0.45929	0.32993	0.075981	-0.99791	-0.89504	-0.30199	-0.64373	-0.90477	0.046405	-0.81244	-2.8567	-1.578	-0.152
3	257420	31	1	66	NaN	11	0.39474	-0.71917	-0.47865	-0.10361	1.2098	0.82895	-1.6708	0.17644	0.31408	-0.41564	-1.3017	0.71739	-0.79737	-2.8567	-1.0157	0.70056
3	257430	32	1	68	36	8	0.88046	1.1602	0.63244	0.48573	0.98309	0.55066	-0.56355	-0.51995	0.714	-0.080432	-0.19612	1.0001	-0.78411	0.83202	0.81667	0.73481
3	257469	33	1	60	NaN	19	0.65763	-0.25315	-0.34182	0.04928	1.0876	1.1451	-0.13913	-0.33322	0.8194	-0.70354	-0.50342	0.42994	-0.73501	0.61291	-0.042908	0.78799
3	257490	34	1	74	22	16	0.48953	-1.7095	-0.28026	-0.37548	0.43525	-0.14498	0.67567	-1.2055	-0.65055	-0.83347	-0.91845	-0.16672	-1.7455	-1.4345	-1.1146	-0.5416
3	257614	35	1	59	39	30	-0.014607	-1.6731	-0.13512	-0.57439	1.2486	1.1782	-0.28913	0.10042	0.057727	-0.6486	0.01887	0.40757	0.0033968	-0.56264	-0.78259	0.38542
3	257635	36	1	47	24	5	0.4508	0.2144	0.58918	0.42959	0.72177	-0.036972	-1.5332	-0.11002	0.091537	-0.81077	-0.42725	0.69366	0.28607	0.33902	-0.35668	0.749
3	257668	37	1	55	NaN	16	0.46162	-0.21489	0.20337	-0.60759	1.0209	-0.12457	1.2018	-1.3342	-1.0566	-1.4642	-0.33032	-2.2931	-0.55056	-2.8567	-0.66097	-0.31685
3	257679	38	1	67	24	4	0.36207	-0.69049	-0.23862	-0.48102	0.23764	-0.1612	-0.15868	-1.0445	0.24752	-1.2976	-0.65195	-0.89747	-0.39144	-2.8567	-0.35781	0.50003
3	257697	39	1	53	24	31	-0.59236	-1.6955	-0.25624	-3.7018	0.14543	-0.17127	1.3872	-1.1927	-0.36775	-1.2429	-1.1614	-2.2931	-1.4242	-2.8567	-1.3522	0.58002
3	257706	40	1	59	27	16	1.6461	2.7181	0.32495	2.0191	3.3689	2.3603	1.8645	1.4288	1.884	0.83797	1.5176	1.3606	1.0911	2.1041	3.1567	2.0517
3	253927	41	0	56	25.97		0.40057	-0.39529	-0.13266	-0.86903	-0.77234	-0.051543	0.017202	-0.90818	-0.57619	-0.75322	0.015522	0.0098975	0.13162	0.032751	-0.27793	-0.35172
3	253931	42	0	53	26.2		-0.30419	-0.84349	0.5215	-0.50903	-0.63788	-0.1679	0.55367	-1.787	-0.54102	-0.72681	-0.17809	0.32416	-1.3646	-0.80055	-0.67712	-0.41026
3	253932	43	0	54	26.92		-0.30698	-0.74199	-0.16885	-0.79211	-0.80746	-0.39087	0.019652	-1.4573	-0.83038	-0.75055	-0.57031	-0.055992	-0.79379	-0.72283	-0.40053	-0.34393
3	253937	44	0	54	19.08		0.17321	1.3287	0.068026	0.59891	-0.62308	1.3871	1.7495	-0.28208	-0.30246	-0.71641	0.44366	0.27884	-0.28962	1.127	1.5348	1.2122
3	253946	45	0	53	23.74		0.15002	-0.42862	0.092372	0.10549	0.28792	0.91148	-0.021076	0.7873	-0.45601	-0.65594	0.14132	0.40496	-0.79973	0.24949	-0.33114	0.03357
3	253950	46	0	50	30.23		0.11148	-0.6479	0.24017	-0.57827	-0.35742	-0.054079	0.64615	-0.59376	0.88141	-0.32216	0.43137	0.49443	1.1962	1.2823	-0.40463	0.11536
3	253951	47	0	54	25.94		0.26013	0.59114	-0.013744	0.88238	0.21057	1.1627	0.81439	0.71909	-0.44632	-0.21058	0.86149	0.17825	0.17482	1.0254	1.0278	0.94225
3	253967	48	0	50	29.86		0.3577	-0.39847	0.0071129	0.063622	0.65963	0.40932	0.5658	-0.28547	-0.45296	-0.63406	0.93368	0.73978	-0.43365	-0.19864	-0.35436	0.34156
3	253970	49	0	50	23.18		0.53721	-0.44849	0.25299	-0.48446	-0.68525	0.22536	0.35404	-1.2653	-0.38998	-0.5663	0.28871	0.7127	-0.59253	0.0039541	-0.48439	0.20586
3	253978	50	0	57	22.69		0.21259	-0.72063	0.041749	-0.43165	0.13558	-0.0086305	0.16287	-1.2749	-0.33288	-0.68577	0.36651	0.30151	-0.65954	-0.0067228	-0.59632	-0.013987
3	253994	51	0	56	27.82		0.95969	1.0048	0.34184	1.1831	0.71273	0.7372	0.54232	0.10161	0.60806	-0.35373	1.6438	0.93744	-0.55246	1.0567	1.5241	1.1237
3	253996	52	0	50	23.74		-0.050049	-0.70028	-0.062712	-1.7151	-0.28161	-0.22731	0.66092	-0.16261	-0.50997	-0.719	-0.46607	0.033697	-0.59815	-0.45414	-0.50154	0.00066051
3	254010	53	0	57	25.41		0.40705	-0.59156	-0.023254	-1.1794	1.9016	0.064135	0.22741	-1.3058	-0.61437	-0.69589	0.037147	0.22986	-1.2478	-0.32552	-0.76501	-0.17329
3	254016	54	0	51	25.1		-0.62452	-0.25091	0.086491	-0.26642	-0.6647	-0.032608	0.09779	-1.8033	-0.584	-0.67076	0.18451	0.29902	-0.84155	0.62081	0.20025	0.5813
3	254021	55	0	56	20.1		-0.096021	0.12596	-0.15279	-0.49071	-0.43821	0.48487	-0.017527	-0.012792	-0.45049	-0.52838	0.77362	-0.0035681	0.41262	-0.22026	0.17002	0.14534
3	254028	56	0	50	25.27		0.51692	-0.47556	0.83095	-0.15032	0.50494	0.95835	0.92238	0.5207	-0.074655	-0.63166	0.5883	1.1886	-0.75873	0.14091	-0.2745	0.34195
3	254029	57	0	55	31		0.19274	-0.70078	-0.10082	-1.0357	-0.66035	-0.11837	-0.21769	-1.299	-0.78309	-0.72942	0.12086	0.1899	-0.87443	-0.048521	-0.4515	0.074758
3	254030	58	0	60	27.43		0.22746	0.098689	0.3012	0.18372	0.019748	0.21407	1.2248	-0.50446	0.012243	-0.50664	1.0618	0.73484	0.92283	1.4417	0.60073	0.64613
3	254038	59	0	50	27.37		-1.1201	-0.84645	-0.15171	-2.0021	-0.72554	0.041274	0.20191	-0.50062	-0.50609	-0.70867	-0.022954	-0.024864	-0.88559	-0.66808	-0.99126	-0.33423
3	254039	60	0	48	22.71		0.82091	2.3323	0.28083	2.2875	3.6191	2.6323	1.7084	1.4809	0.29092	-0.46023	1.679	0.70449	-0.70997	2.2537	3.5141	2.1664
3	254053	61	0	53	25.64		0.10162	-0.095522	0.13242	-0.74852	1.1812	0.68669	0.47659	-0.99295	-0.33354	-0.68829	0.39618	0.59301	-0.072329	0.30049	0.061024	0.096164
3	254062	62	0	55	23.92		-0.067064	-0.69994	-0.15153	-0.98996	0.38775	-0.074796	0.4783	-0.56301	-0.34162	-0.70354	0.13015	0.21852	-0.92023	0.044398	-0.64014	-0.14211
3	254063	63	0	53	25.86		0.21016	-0.27561	-0.057127	-0.48932	-0.41799	0.03924	0.326	-1.1329	-0.32732	-0.67325	0.22036	0.28102	-1.0186	0.025875	-0.0076085	-0.0021827
3	254064	64	0	52	23.8		0.1032	-0.60245	0.26062	-0.63301	-0.55031	-0.23553	-0.020349	-1.5316	-0.48382	-0.71641	0.074836	0.6927	-0.97883	-0.243	-0.72673	-0.36768
3	254075	65	0	49	23.44		0.86462	2.7434	-0.011946	2.5165	1.3448	1.6542	1.2473	-0.25028	1.1255	-0.70354	1.2622	0.3582	-1.0278	2.1356	3.475	2.2582
3	254076	66	0	53	38.14		1.0323	1.1458	1.1219	1.5724	-0.3721	0.58347	0.94883	-1.2736	0.15508	-0.69335	1.379	1.1164	0.019614	1.4378	1.5801	1.3743
3	254077	67	0	53	21.67		0.23054	0.26377	0.092763	-0.24211	-0.13644	0.053684	0.40354	-0.43805	-0.27957	-0.66827	0.54036	0.64218	-0.65652	0.016156	0.15064	0.048307
3	254089	68	0	53	24.56		-0.020807	-0.53963	0.14539	-0.88033	-0.59653	0.041916	0.52348	-0.55462	-0.59916	-0.70099	-0.12438	0.42178	-1.5811	-0.30348	-0.30657	0.71437
3	254111	69	0	50	31.28		0.043272	-0.38282	-0.12045	-0.46737	-0.60136	0.54633	-0.30214	0.14063	-0.78166	-0.71382	0.0030027	0.062145	-1.2786	0.18325	-0.20293	-0.55599
3	254133	70	0	50	25.29		-0.32177	-0.36048	-0.14775	-0.7118	-0.43505	-0.11903	-0.28603	-0.94628	-0.56978	-0.76127	-0.36669	-0.0048121	1.0331	0.2008	-0.13624	0.18495
3	254176	71	0	53	27.95		-0.42059	-0.80461	-0.17889	-1.1065	-0.69108	-0.10469	0.67357	1.6157	-0.64425	-0.74258	-0.17765	-0.030923	-0.6755	-0.37088	-0.62857	-0.41026
3	254177	72	0	56	21.28		1.2393	0.85897	2.4807	1.3362	2.8028	1.1938	0.42493	1.5786	1.331	-0.272	1.6943	2.1936	0.77462	1.6621	1.4327	1.1689
3	254205	73	0	54	19.95		0.69987	-0.35851	1.0288	-0.021561	2.6434	0.019699	-0.17275	1.0013	1.1661	-0.65594	0.8427	1.1708	0.86107	1.4094	0.59084	0.4748
3	254214	74	0	56	26.95		0.44596	-0.19822	-0.082508	-0.89874	-0.31257	-0.056138	0.19239	-0.7044	-0.35686	-0.68829	0.096208	0.31223	-0.47759	0.21101	0.21148	0.41586
3	254218	75	0	57	30.4		-0.1065	-0.88347	-0.15406	-0.85789	-0.89378	-0.16176	-0.052554	-1.0478	-0.77994	-0.7373	-0.044815	0.18519	-1.3876	-0.24876	-0.73666	-0.062025
3	254220	76	0	52	29.83		0.50864	-0.4089	0.3014	-0.71364	-0.1098	0.32566	0.43941	-1.1288	-0.28945	-0.57313	0.80657	0.7562	-0.86732	0.091903	-0.29378	0.14011
3	254234	77	0	57	30.59		-0.24106	-0.77146	0.48464	-1.2876	-0.38788	-0.071944	0.057794	-0.82738	-0.64135	-0.7061	-0.021801	0.98266	-0.27636	-0.2589	-0.71442	0.46431
3	254235	78	0	54	29.53		-1.6041	-0.20056	-0.038603	-1.2098	-0.72913	-0.36404	0.33648	-1.3268	-0.70415	-0.73467	0.41964	0.53932	-0.6865	-0.032562	-0.72039	-0.21226
3	254236	79	0	52	31.05		-1.4605	-0.62038	-0.12566	-1.5779	-0.79491	-0.044343	0.13693	-1.7393	-0.54849	-0.70867	0.15081	-0.089951	-1.406	-1.9017	-0.78163	-0.22773
3	254240	80	0	51	21.01		-0.24131	-0.92973	-0.063513	-1.3866	-0.62866	0.17595	-0.063714	0.039889	-0.73302	-0.7242	-0.25536	0.55252	-0.20014	0.54729	-0.65013	-0.90627
3	254252	81	0	54	26.6		0.43907	-1.1681	0.35909	-0.80442	-0.53465	0.41817	-0.29842	-0.63012	-0.22554	-0.87137	0.016674	0.6897	-0.13536	-0.090709	-0.71172	-0.09778
3	254253	82	0	53	27.92		0.25811	-1.2896	-0.25541	-0.39748	-0.59916	-1.3429	-0.021611	-0.87204	-0.48719	-0.86546	0.14165	0.59458	-0.24424	-2.8567	-0.65225	-0.1309
3	254262	83	0	55	22.86		0.20997	0.40305	0.10387	-0.71826	0.6386	1.4023	-0.16454	0.84105	-0.46408	0.14477	0.47387	0.90784	0.28025	0.60384	-0.09444	0.17869
3	254289	84	0	50	25.17		-0.50355	-1.2919	-0.23377	-0.59478	-0.81099	-0.83986	0.33286	-0.41296	-0.61344	-0.78026	-0.1276	-0.41241	-1.4058	-0.14941	-0.41129	-0.30862
3	254305	85	0	50	30.51		0.29999	-1.0613	0.5139	-0.48102	0.95615	-0.56719	-0.40015	0.29301	-0.38157	-0.69335	1.1059	0.93848	-0.13739	0.66607	-0.49074	-0.12889
3	254315	86	0	53	20.22		0.84208	0.14606	0.12436	0.6012	-0.0057356	1.0956	0.48141	0.1996	0.23409	-0.43974	1.2899	0.50119	-0.098449	0.96345	0.45416	0.64338
3	254319	87	0	52	29.38		0.25208	-1.135	-0.30375	-0.97958	-0.091609	-0.30645	0.75916	-0.58387	-0.64473	-0.88029	0.53914	-2.2931	-0.48141	-0.50486	-0.14325	-0.30862
3	254327	88	0	50	26.3		-2.4922	-1.3808	-0.28671	-0.87579	-0.96562	-1.0316	0.29367	2.5956	-0.61904	-0.88929	-0.48373	-0.5166	-1.5391	1.0199	-0.51879	-0.51364
3	254333	89	0	51	22.41		-2.4922	-1.4914	0.0036035	-0.65071	-1.0024	-2.0051	-0.61535	-0.81142	-0.72764	-0.91364	-0.90284	0.35897	-0.80744	-2.8567	-0.96693	-0.60839
3	254344	90	0	54	26.04		0.41944	-0.8098	-0.16462	0.12722	-0.42503	-0.87333	-0.59706	-0.8069	-0.3189	-0.82775	0.62591	0.048073	-1.2275	-0.70121	-0.43833	0.051458
3	254357	91	0	50	24.87		-2.4922	0.4521	0.19	0.12914	-1.1707	-0.52202	-0.029449	-0.33042	-0.553	-0.85081	-1.6336	0.03427	0.43013	1.0025	1.0705	0.78815
3	254358	92	0	53	22.13		0.43356	1.2977	-0.065439	0.89404	-0.82775	-0.62929	0.91733	-0.95488	-0.38611	-0.88329	0.87317	0.019744	-1.1913	0.98138	1.7112	0.92224
3	254360	93	0	56	27.7		-2.1295	-1.0972	-0.065117	-0.76804	-1.2308	-1.6718	-0.71202	-0.94449	-0.74827	-0.9229	-0.86152	-0.034398	-0.79373	-2.8567	-0.76666	-0.80221
3	254372	94	0	54	25.47		-2.4922	-1.1542	-0.26921	-0.75822	-0.99328	-4.5114	0.14959	-1.0774	-0.69509	-0.91364	-0.59086	-0.40564	-1.42	-2.8567	-0.66226	-0.54506
3	254378	95	0	54	22.17		-0.12719	0.21	0.058961	-0.40369	-0.77258	0.059345	0.22166	-0.49909	-0.48363	-0.83061	-0.451	0.25332	-1.0277	0.31906	0.12033	0.24537
3	254385	96	0	55	25.84		0.23574	-1.2873	-0.255	-2.6627	-0.62799	-0.93584	0.83594	-1.0452	-0.59597	-0.91364	-0.14361	-0.77219	-1.1342	-0.44735	-0.77566	-0.9848
3	254400	97	0	57	21.35		-2.4922	-1.1621	-0.17646	-0.02776	-0.19875	-1.0748	0.48882	-0.68749	-0.53005	-0.80796	-1.5048	-0.28262	-0.78181	-2.8567	-0.86365	-0.32028
3	254401	98	0	50	24.12		0.72956	-0.97103	-0.0049457	-0.92961	-0.59741	-1.208	-0.29426	-0.15003	-0.48363	-0.9198	-0.11706	-0.48624	-0.14986	0.75703	-0.62857	-0.2977
3	254484	99	0	52	25.98		-0.028509	-0.90793	-0.16941	0.13232	-0.8718	-1.1449	-0.24024	-1.1153	-0.55128	-0.82206	0.43263	0.074752	-0.47213	-0.51216	-0.59874	0.36916
2	257582	100	1	39	27.26	1	0.74384	-0.59508	0.62621	-1.3045	-5.3586	-0.23433	-0.27748	0.18456	-4.7613	0.42833	-2.3361	0.79737	0.52379	0.28198	0.1261	-0.084819
2	256770	101	1	44	32.09	21	0.77428	-0.66561	0.5652	-0.21701	-1.4739	0.88426	-0.4254	0.009962	-4.7613	0.52243	-0.23308	1.5832	0.25751	0.55482	0.6495	0.12381
2	256753	102	1	57	26.47	1	-2.4922	0.62848	1.1254	0.12754	0.46872	-0.26531	-1.6149	-0.39395	1.0122	1.1704	-0.68912	-0.018873	0.42653	0.43408	-1.7338	-2.6165
2	257253	103	1	28	26.78	1	1.197	0.39793	1.2804	0.88494	-0.34998	0.58507	-1.5781	0.96686	0.7033	1.5857	-0.18784	1.4548	0.25445	-0.10526	0.1858	1.1917
2	258283	104	1	34	24.44	1	0.76492	0.60456	0.73021	0.53091	-0.60346	0.17341	-1.4361	1.1818	0.36462	1.6792	-0.32146	1.2094	-1.5207	-0.53499	-0.48481	0.82743
2	258705	105	1	43	23.86	1	1.5547	1.3097	1.5583	0.84267	0.38748	0.75732	-1.3114	0.99185	2.1818	2.4705	-0.19065	1.332	2.1195	1.2191	-0.26309	0.87673
2	263668	106	1	51	35.4	12	0.37547	-0.53125	0.84618	0.1186	-2.1198	-1.1354	-1.9576	-0.57407	-1.2337	1.56	-0.56508	0.75693	-0.2193	-0.72116	-1.2413	0.35648
2	263756	107	1	44	21.5	1	0.991	-0.20692	1.1424	0.78128	-3.0021	-0.16748	-1.4444	0.72294	-1.1646	2.1742	-0.60961	0.5697	-0.035996	-0.97768	-7.2837	-0.042599
2	262541	108	1	53	23	1	1.1875	-0.46186	0.88236	0.2485	-2.6027	-0.43552	-1.3187	0.082758	-0.45658	1.5271	-0.99496	0.68922	0.58788	-1.2408	-1.5217	0.0032321
2	258446	109	1	39	28.24	1	0.49876	0.47279	1.4478	0.79042	-0.91322	0.51343	-1.7045	0.74661	1.499	1.8653	-0.52344	1.481	-0.15606	-0.24481	-0.88442	0.067576
2	256393	110	0	42	23.13		1.159	0.73425	-0.41754	0.62975	-1.0988	-0.25401	-2.3819	0.48151	0.56904	1.702	-1.178	-2.2931	-0.026002	-0.4291	-1.4874	0.50396
2	256388	111	0	36	37.67		-2.4922	0.76105	0.35705	0.65546	-1.0275	-0.11674	-1.4168	0.46292	0.7662	1.741	-1.1613	0.55265	0.09402	-0.32385	-1.2882	0.55208
2	256629	112	0	43	28.12		0.56467	0.97598	2.3075	2.3615	-0.32462	0.097057	1.7596	0.36671	2.8249	0.69032	2.2492	0.72067	0.33543	1.9787	2.9363	1.0561
2	256708	113	0	43	35.08		0.21114	-1.8502	0.81975	0.050691	-0.33271	0.1514	1.2715	0.082695	0.72164	1.3763	-0.15756	-0.11559	0.64964	1.57	0.072358	-0.10378
2	257407	114	0	55	33.47		0.67254	0.52817	-0.095326	0.41084	-1.705	0.017001	-0.69824	0.66239	1.5014	-0.11701	0.12563	0.93324	0.5674	0.028174	1.0148	-0.5868
2	256656	115	0	41	35.51		-2.4922	-1.458	-4.1481	3.0093	-1.1765	-0.78564	-2.6571	1.1361	-4.7613	1.0913	-6.354	0.080993	-1.3379	1.2504	0.91775	0.069062
2	257579	116	0	54	26.39		0.31331	0.12931	0.74299	0.23721	-1.3637	-0.065923	-1.9114	0.89087	0.63702	0.62045	-1.0678	-0.16962	1.9479	0.84906	-1.0957	-0.16037
2	260524	117	0	52	30.7		0.75226	0.12704	0.3563	1.9253	3.0489	0.63281	-1.2427	0.76394	1.9541	1.959	-0.55599	1.6108	2.1115	-0.11942	-0.060871	-2.6165
2	263692	118	0	43	35.99		1.3418	0.90707	1.5581	0.51889	-1.3083	0.8103	-1.0108	1.2149	-0.15303	2.3525	-0.77681	0.64122	0.17884	-0.76018	-2.3409	0.15699
1	260716	119	1	NaN	NaN	2	0.86017	0.4862	-0.73817	0.56294	-0.26249	-0.72454	-1.2306	0.021727	0.083461	1.2487	-1.0052	-0.10153	0.21776	-0.38441	-0.2286	-2.6165
1	260744	120	1	NaN	NaN	2	0.38327	0.034245	-0.27217	0.40832	0.69186	-0.10585	-0.83217	0.72729	-0.67126	0.99266	-0.48792	-0.2273	0.22517	-0.29522	-0.46573	-2.6165
1	260699	121	1	17	23.42	2	0.0027891	0.48883	2.1979	0.52158	-0.13725	2.8148	3.0533	0.46244	0.09144	1.55	0.75329	0.28018	-1.2439	-0.42012	-0.33892	-0.10826
1	260703	122	1	17	23.42	2	0.10633	0.97298	2.3347	0.46425	-0.21879	2.7548	3.0684	1.1639	0.033227	-0.019828	0.41628	-0.40639	-0.73214	-0.3031	0.39435	0.2572
1	260705	123	1	17	20.03	2	0.56749	0.36895	1.0613	0.6434	0.49526	-1.3545	0.23369	0.95906	1.1497	0.86999	-0.091381	0.011704	1.6005	-0.30766	-0.11562	0.40551
1	260730	124	1	17	20.03	2	0.79107	0.66844	1.1259	0.53739	0.66556	-0.90541	0.45353	1.1735	1.2682	1.5631	-0.27741	0.40196	1.6856	-0.38752	-0.74518	-0.42551
1	260708	125	1	15	21.56	2	1.5078	1.6319	2.4961	0.80572	1.9864	-0.54222	-0.1985	2.1688	2.6224	2.7651	0.91447	1.0903	2.2421	0.096738	2.246	0.73144
1	260737	126	1	15	21.56	2	1.5906	1.8779	2.7439	0.75453	2.1358	-0.41654	-0.43523	2.2113	2.6856	3.0334	0.90026	1.1089	2.189	-0.086208	2.181	0.87122
1	260709	127	1	15	18.79	2	0.42536	1.1698	2.3879	0.63837	-0.057412	2.2739	3.0554	0.53867	0.37548	1.658	0.54918	0.30587	-0.20853	-0.39514	-1.1527	0.55601
1	260731	128	1	15	18.79	2	0.34834	0.7572	1.3368	0.67773	-0.22152	2.2933	3.0753	0.98092	0.44267	2.1128	0.75023	-1.2376	-0.088623	-0.24995	-0.67106	0.53797
1	260710	129	1	15	31.81	2	0.62519	0.35112	-0.90846	0.71584	-0.18264	-0.5176	-0.39049	0.84332	0.29438	1.4445	-0.74248	-2.2931	-0.044216	-0.39334	-0.64024	0.1672
1	260732	130	1	15	31.81	2	0.81218	0.43483	-4.1481	0.3906	-0.37532	-0.64784	-0.40932	0.94053	0.27627	1.6078	-0.88558	-1.1897	-0.46803	-0.43016	-0.69241	-0.45879
1	260711	131	1	12	30.65	2	0.60549	0.70476	-4.1481	0.45287	-0.35948	-0.54541	0.61382	0.28407	-0.76718	1.0833	-0.78021	0.024734	-0.20542	-0.35853	-0.78642	-0.19842
1	260733	132	1	12	30.65	2	0.62059	0.62992	-0.39578	0.65665	-0.40248	-0.67815	0.93096	0.37377	0.9637	1.117	-0.5438	-0.090889	-0.49201	-0.42583	0.66473	0.32162
1	260712	133	1	16	24.81	2	0.24867	0.52837	2.2113	0.64873	-0.1947	2.0865	3.0898	1.4614	0.60244	1.2931	0.23385	0.97838	0.062298	-0.38574	-0.02282	0.38201
1	260734	134	1	16	24.81	2	2.4894	0.72335	1.3402	0.67773	-0.24918	2.7299	3.1945	0.43133	1.4426	1.8827	1.0907	0.28831	0.045429	-0.39786	-0.28234	0.21045
1	260713	135	1	18	23.62	2	0.42923	0.45104	1.8191	0.59944	-0.091924	1.5149	2.984	2.0132	1.2949	1.6437	0.33859	0.31356	1.8943	-0.12122	1.2619	0.5098
1	260739	136	1	18	23.62	2	0.31732	0.17324	-0.51349	0.15242	0.67508	1.5293	2.9194	0.58184	0.40762	2.3589	0.38578	-0.33711	1.888	0.30683	0.47512	-2.6165
1	260717	137	1	17	18.3	2	-0.090594	0.52873	-4.1481	0.30329	-0.15321	0.25373	1.1588	0.32607	0.36135	1.1796	-0.45502	0.4919	0.026384	-0.31963	0.47357	-2.6165
1	260758	138	1	17	18.3	2	0.84644	0.43999	-0.47921	0.18877	0.66117	0.14862	1.5171	2.189	-1.1868	1.0257	-0.44553	-0.88244	0.085219	-0.24082	0.021673	-0.2628
1	260700	139	0	18	34.06		0.79172	0.89883	0.82984	0.32454	0.1224	0.97171	-0.6954	0.97999	1.2262	1.5631	-0.2365	0.47363	1.544	-0.25269	-0.1818	0.58014
1	260702	140	0	18	34.06		0.91424	0.89204	0.91939	0.78278	0.23498	0.77547	-0.69671	0.93398	1.21	1.329	-0.33421	0.31835	1.5922	-0.16715	-0.3	0.87869
1	260704	141	0	16	22.03		0.20054	0.11115	0.11152	0.63904	-0.16736	-0.065288	-0.25533	0.31777	0.45373	0.96927	-0.77589	-2.2931	0.87892	-0.65153	0.30117	0.54741
1	260701	142	0	16	22.03		0.28503	0.39851	-0.53967	0.6424	-0.2089	-0.54816	-0.37137	0.44473	-0.26587	1.4745	-1.05	0.5432	0.95471	-0.45795	-0.32637	0.40768
1	260706	143	0	18	21.28		0.45488	2.0868	1.9505	0.80408	0.87073	0.10733	-1.5293	1.2826	1.6956	1.6625	0.54909	-0.19695	1.6974	-0.29114	0.87457	0.26786
1	260735	144	0	18	21.28		1.1108	2.1071	2.1095	0.7986	0.85093	0.49937	-1.4804	1.3432	1.9246	2.3376	0.57942	0.467	1.6791	-0.25303	0.71561	0.70188
1	260707	145	0	17	28.38		0.48194	2.5483	-1.3346	1.6641	1.4473	1.5514	-0.34756	0.43895	2.0275	1.4256	0.63715	-2.2931	0.72426	0.58438	1.9394	1.8777
1	260736	146	0	17	28.38		1.0675	2.644	-1.0147	1.81	1.4668	1.6792	-0.30303	0.48138	2.6216	1.4449	0.82094	0.73608	0.7436	0.72226	2.0217	1.9987
1	260715	147	0	17	25.4		0.43405	-0.46972	-4.1481	0.31702	-0.35873	-0.29381	-1.3105	0.16252	0.05702	1.3059	-0.98281	-2.2931	0.56058	-0.47085	-0.55318	0.57837
1	260756	148	0	17	25.4		0.31622	0.11318	-0.45936	0.20981	0.60262	-0.94192	-1.3815	0.3405	-1.1407	0.88025	-0.75525	-2.2931	0.36386	-0.35979	-0.78019	0.2944
1	260719	149	0	15	19.55		-0.1748	0.24633	-0.68487	0.53203	0.42578	-0.25301	0.56356	0.34479	0.51538	1.007	-0.47428	-2.2931	1.1483	-0.37304	-0.2242	0.16813
1	260750	150	0	15	19.55		0.476	-0.17551	-0.49159	0.17563	0.60838	-1.1753	0.73834	0.67092	0.32596	-0.21891	-0.81504	-2.2931	1.0136	-0.37608	-0.40187	-2.6165
1	260721	151	0	16	21.77		-0.0040955	0.63154	1.2089	0.61344	-0.17631	2.2266	2.8602	0.50222	0.56677	1.8957	-0.30184	0.50978	0.48896	-0.39064	-0.31797	0.66424
1	260753	152	0	16	21.77		0.5624	0.26187	-0.53846	0.12594	0.6648	2.0958	3.0844	2.6469	-0.36878	0.64179	-0.43047	-2.2931	0.65443	-0.45591	-0.34177	-2.6165
1	260723	153	0	15	21.74		0.8661	0.97057	1.2931	0.65435	0.55718	-2.0203	-1.4336	1.1142	1.5587	1.387	0.095574	-0.16805	1.8974	-0.26309	0.013648	0.92466
1	260754	154	0	15	21.74		0.77645	0.21152	-0.33488	0.34182	1.2327	-0.8332	-1.2462	1.3083	0.85335	1.2144	-0.043068	-0.10812	1.7586	-0.22757	-0.19565	-2.6165
1	260725	155	0	14	25.53		0.47339	-0.0020648	-4.1481	0.44818	-0.35499	-0.54313	-1.3493	0.35754	-0.89236	0.88344	-0.81398	-2.2931	1.6147	0.078755	0.37392	-0.3693
1	260755	156	0	14	25.53		0.17069	-0.31372	-0.58716	0.074297	0.6728	0.033214	-1.128	0.76779	1.9079	0.43815	-0.89953	-2.2931	1.47	0.40114	-0.67842	-2.6165
1	260727	157	0	16	25.56		0.85374	0.80005	-0.18433	0.7443	0.026889	-0.40617	-1.1804	0.62935	0.8739	1.1139	-0.65364	-2.2931	0.65823	-0.20424	0.068163	0.77691
1	260757	158	0	16	25.56		0.9414	0.56514	-0.51232	0.15365	0.93248	-0.48102	-1.0721	0.85709	-0.39599	1.2356	-0.40727	-0.22377	0.48149	-0.15308	-1.1073	-2.6165
1	260746	159	0	18	16.77		0.52373	0.31606	-0.33074	0.34621	0.67621	-1.3164	-1.6698	0.65688	0.10068	1.0201	-0.27497	0.21197	0.84835	-0.46462	-0.022468	-2.6165
1	260749	160	0	18	16.77		0.74079	0.7572	-0.47865	0.18936	0.72067	-0.54953	-1.1097	0.73132	0.2114	1.2272	-0.045172	0.03854	0.95609	-0.13009	0.13855	-1.5406
1	260748	161	0	16	18.7		-2.4922	1.4887	-0.23943	0.44304	1.2289	1.2011	1.4346	1.7527	0.75501	2.1056	0.72472	0.38311	1.7487	-0.084716	1.3572	-0.44723
1	260752	162	0	16	18.7		-2.4922	1.5854	-0.15587	0.53165	1.2434	1.2237	1.0785	1.7794	0.087947	0.71347	0.72199	0.13662	1.7255	-0.12363	1.3089	-0.39035

## Sheet: Supplemental table S7
Table S7. Multidimensional Fatigue Inventory (MFI) symptom severity in subjects greater than 18 years of age
	Set ID	Age (yrs)	BMI	Duration of illness (yrs)	General Fatigue	Physical Fatigue	Mental Fatigue	Reduced Activity	Reduced Motivation
	3	51	21	3	100	100	100	100	87.5
	3	47	22	18	95.83	70.83	75	75	58.33
	3	43	29	2	87.5	95.83	62.5	83.33	79.17
	3	57	22	4	66.67	54.17	12.5	29.17	45.83
	3	36	19	10	NaN	NaN	NaN	NaN	NaN
	3	52	24	2	45.83	37.5	54.17	33.33	16.67
	3	54	27	13	62.5	50	91.67	41.67	58.33
	3	60	22	11	87.5	83.33	33.33	66.67	50
	3	54	17	5	79.17	58.33	87.5	75	75
	3	58	19	13	66.67	62.5	66.67	45.83	16.67
	3	39	42	10	41.67	50	62.5	45.83	54.17
	3	38	23	3	100	100	100	95.83	70.83
	3	35	25	4	87.5	83.33	70.83	58.33	54.17
	3	66	NaN	6	87.5	62.5	91.67	37.5	54.17
	3	46	20	15	79.17	62.5	66.67	70.83	45.83
	3	56	35	8	91.67	91.67	87.5	83.33	83.33
	3	47	47	8	83.33	58.33	87.5	58.33	8.33
	3	64	21	22	75	79.17	54.17	75	70.83
	3	43	24	8	100	75	50	87.5	62.5
	3	43	22	5	91.67	100	58.33	100	66.67
	3	55	29	10	95.83	100	79.17	95.83	75
	3	35	23	14	70.83	54.17	33.33	33.33	29.17
	3	63	22	13	79.17	75	41.67	91.67	41.67
	3	50	26	1	79.17	95.83	100	91.67	87.5
	3	32	24	7	NaN	NaN	NaN	NaN	NaN
	3	75	20	9	83.33	87.5	66.67	54.17	62.5
	3	51	23	9	66.67	62.5	45.83	37.5	50
	3	65	23	13	79.17	70.83	70.83	50	45.83
	3	67	30	7	95.83	75	79.17	100	75
	3	36	40	4	45.83	66.67	33.33	50	29.17
	3	66	NaN	11	66.67	70.83	58.33	62.5	62.5
	3	60	36	8	91.67	95.83	66.67	95.83	66.67
	3	51	NaN	19	75	62.5	37.5	62.5	79.17
	3	73	22	16	66.67	70.83	62.5	75	41.67
	3	59	39	30	75	50	95.83	100	50
	3	60	24	5	87.5	87.5	62.5	41.67	54.17
	3	36	NaN	16	NaN	NaN	NaN	NaN	NaN
	3	55	24	4	NaN	NaN	NaN	NaN	NaN
	3	67	24	31	100	100	100	100	95.83
	3	59	27	16	62.5	58.33	62.5	45.83	41.67
	2	39	27.26	1	96	96	79	75	37
	2	44	32.09	21	100	100	79.2	100	50
	2	57	26.47	1	75	87.5	87.5	87.5	58.3
	2	28	26.78	1	70.8	87.5	66.7	87.5	45.8
	2	34	24.44	1	100	100	100	100	87
	2	43	23.86	1	100	100	62	54	75
	2	51	35.4	12	100	100	79	100	100
	2	44	21.5	1	75	62	83	42	96
	2	53	23	1	100	100	79	100	67
	2	39	28.24	1	96	100	67	96	96
		* NaN indicates missing values
